# Supplementary material for: Individual differences in satisfaction with activity-based work environments
Source: PLoS One. 2018 Mar 8;13(3):e0193878. doi: 10.1371/journal.pone.0193878 (PMC5843264; doi:10.1371/journal.pone.0193878)
Supplement: S1 Dataset — (XLSX) [file pone.0193878.s004.xlsx]

## Sheet: n=551
ID	Organization	Gender	Age	Job autonomy	Social interaction	Internal mobility	Need for structure	Need for autonomy	Need for relatedness	Need for privacy	Satisfaction with the work environment	I have the need to have a say in determining my activities and tasks.	I have the need for rules and guidelines that I can follow.	I have the need to determine on my own how to best approach my work.	I have the need for complete silence.	I have the need to be around people so I do not feel alone.	I get irritated when colleagues are noisy.	I have the need to feel like I am part of a team or a group.	I have the need to hang out with people.	I get distracted easily.	I have the need for a daily routine.	I have the need to know exactly what to expect.	I have the need to decide on my own how to go about getting my job done.	I have difficulty concentrating when things are noisy.	I have the need for freedom to do my work the way I think is best.	I have the need to be with other people.	I am easily distracted by people moving about.	I have the need for order and regularity.
175	1	1	56	4	4	2	3	3.25	3	2.2	9	4	3	3	2	3	2	3	3	3	3	3	3	2	3	3	2	3
176	1	0	49	4	3	3	2.25	3.75	1.5	3.2	7	5	4	3	1	1	5	1	1	5	1	1	4	4	3	3	1	3
177	1	0	52	4	4	2	2	4.25	3.25	3.8	3	4	2	4	3	2	5	4	3	2	2	2	4	5	5	4	4	2
178	1	0	42	3	4	1	1.75	4	1.25	4.4	1	4	2	4	4	1	5	1	2	3	1	2	4	5	4	1	5	2
179	1	0	38	4	3	1	4	3.25	2.75	3.6	2	3	2	4	2	2	2	3	3	5	5	4	3	5	3	3	4	5
180	1	0	41	4	5	2	2.5	4	2.75	3	6.5	4	2	4	3	2	3	3	3	3	3	2	4	3	4	3	3	3
181	1	1	59	4	3	1	3.25	3.5	2	2.8	9	4	3	3	3	2	3	2	2	2	4	3	4	3	3	2	3	3
182	1	0	57	5	3	3	3	3.25	2.5	3.8	7	3	3	4	4	2	5	3	3	4	3	3	3	4	3	2	2	3
183	1	0	48	3	4	1	2.5	4.25	2.25	3.2	4	5	2	4	3	2	4	2	2	3	3	2	4	4	4	3	2	3
184	1	1	59	5	3	2	2.25	4	2	3.6	6	4	2	4	2	2	4	2	2	4	3	2	4	5	4	2	3	2
185	1	1	64	2	4	2	3.25	3.5	2.25	2.8	4	3	3	3	2	2	2	3	2	3	2	4	4	4	4	2	3	4
186	1	1	36	4	3	4	4	3	3	3.6	6	3	5	3	4	3	4	3	3	3	3	4	3	3	3	3	4	4
187	1	0	52	4	4	1	3.25	3	2.75	3.4	5	2	2	4	1	2	4	3	3	4	4	3	3	4	3	3	4	4
188	1	1	57	4	4	1	3	3	2.75	3	6	3	3	3	2	2	3	3	3	3	2	4	3	3	3	3	4	3
189	1	1	22	2	4	3	1.25	2.25	3	2	8	4	2	3	1	1	1	5	3	4	1	1	1	2	1	3	2	1
190	1	1	52	4	3	1	2.75	3.25	3	3.2	5	4	2	3	2	4	5	2	3	3	4	2	3	4	3	3	2	3
191	1	0	36	3	3	2	3.25	2.25	2.75	4.8	5	3	3	2	4	2	5	3	3	5	3	4	2	5	2	3	5	3
192	1	1	28	3	4	2	2.75	4	2.75	3	7.5	4	2	4	4	2	4	4	2	2	1	4	4	3	4	3	2	4
193	1	1	52	3	4	2	2.5	2.75	2.25	3	5	3	3	3	3	2	3	3	2	3	2	3	3	3	2	2	3	2
194	1	0	48	3	3	1	2.5	2	3	2.2	5	2	2	1	2	3	2	3	3	2	3	3	3	3	2	3	2	2
195	1	1	56	3	3	1	2.75	3.5	2.75	2.8	6	4	3	3	3	2	3	4	3	2	3	2	3	3	4	2	3	3
196	1	1	60	4	4	3	2.75	4	3	2.2	8	4	3	4	1	3	2	2	4	2	1	4	4	2	4	3	4	3
197	1	1	40	3	3	3	3.5	2.25	3.5	3.8	8	2	3	3	3	3	4	4	4	3	3	4	2	5	2	3	4	4
198	1	1	58	4	3	3	2.75	4	2.75	2.6	7	4	2	4	3	2	2	4	2	2	3	2	4	3	4	3	3	4
199	1	0	52	2	2	1	1	4	3.5	1.6	6	4	1	4	3	3	1	4	4	1	1	1	4	2	4	3	1	1
200	1	1	52	4	3	1	3.25	3.5	2.75	2.8	5	4	2	3	2	3	5	2	3	2	4	3	3	3	4	3	2	4
201	1	0	41	3	3	5	2.75	2.5	3.5	1.8	4	3	3	3	2	3	2	4	3	1	3	3	2	2	2	4	2	2
202	1	1	62	5	3	2	3	4	2.25	1.8	7	4	2	4	1	2	2	2	2	2	3	4	4	2	4	3	2	3
203	1	1	52	3	4	5	2.75	3	2.5	4.2	4	3	3	3	5	2	4	4	2	4	2	3	3	4	3	2	4	3
204	1	1	54	3	3	4	3	3.25	3.25	2	5	3	3	3	1	2	4	4	4	1	3	3	3	2	4	3	2	3
205	1	1	60	4	4	2	2.5	3.75	2	2.2	7	3	2	4	3	2	2	2	2	2	2	2	4	2	4	2	2	4
206	1	1	56	3	3	2	2	3.25	1.25	1.2	7	2	2	3	1	1	1	2	1	2	2	2	4	1	4	1	1	2
207	1	1	52	3	4	2	2.25	3.75	2.75	2.4	7	4	3	3	1	1	2	4	3	3	2	2	4	4	4	3	2	2
208	1	0	51	5	4	3	2.25	4.25	2.75	4.6	5	5	2	4	5	2	5	3	3	4	2	3	4	5	4	3	4	2
209	1	1	59	3	4	1	3.25	4	2.25	3.6	3	4	3	4	3	1	3	3	2	5	3	3	4	4	4	3	3	4
210	1	1	44	4	3	2	1.75	4	2.25	3.8	5	4	2	4	4	2	4	3	2	3	1	2	4	4	4	2	4	2
211	1	0	48	4	3	1	2.5	4.75	4.25	2.6	3	5	1	5	3	4	2	4	5	2	2	4	4	3	5	4	3	3
212	1	1	54	4	3	5	1.75	5	1.5	2.4	3	5	2	5	4	1	2	1	1	2	1	2	5	2	5	3	2	2
213	1	1	53	4	4	1	2	4	2.75	2.2	4	4	2	4	3	3	2	3	2	2	2	2	4	2	4	3	2	2
214	1	1	39	4	5	4	1.5	4.5	3.25	2.2	6	5	1	5	2	4	2	3	3	2	2	1	4	3	4	3	2	2
215	1	1	50	4	4	2	2.25	3.5	3.5	2.6	4	4	3	4	2	2	2	4	4	3	2	2	3	3	3	4	3	2
216	1	1	53	4	4	2	2.25	4	2.75	3.6	7	4	2	4	2	2	5	4	2	3	2	2	4	4	4	3	4	3
217	1	1	54	4	3	2	3	3.5	3.75	2	7	4	3	3	2	4	2	4	3	2	2	3	3	2	4	4	2	4
218	1	1	61	5	5	1	2.25	4.5	2.5	1.2	7	5	4	5	1	2	1	3	2	1	1	2	4	2	4	3	1	2
219	1	1	54	4	4	1	2.5	2.5	4.25	2.4	2	3	3	2	1	4	4	5	4	2	2	2	4	3	1	4	2	3
220	1	0	47	5	5	1	2	4.5	2.75	3	6	5	2	5	3	2	3	3	3	2	2	2	4	4	4	3	3	2
221	1	1	49	3	3	1	3	2.25	3.25	1.6	6	2	2	2	1	4	2	3	4	1	3	3	3	3	2	2	1	4
222	1	0	31	2	2	3	4	1.5	2.75	1.8	7	1	4	1	1	2	2	3	3	2	4	4	2	2	2	3	2	4
223	1	1	52	2	4	2	2.75	2	2.25	2	7	2	3	2	2	2	2	2	2	2	2	3	2	2	2	3	2	3
224	1	0	48	4	4	2	2.75	3.75	3.5	3.4	5	3	3	4	2	3	3	4	4	4	3	2	4	3	4	3	5	3
225	1	1	56	4	3	1	3	4	2	3.8	4	4	3	4	5	2	4	2	2	3	3	3	4	4	4	2	3	3
226	1	0	50	2	3	1	3.75	3.25	2.75	4.2	6	4	4	3	4	3	5	3	3	4	3	4	3	4	3	2	4	4
227	1	0	26	3	5	2	4.25	3.25	3.75	3.8	6	4	3	3	3	4	3	3	4	4	4	5	3	5	3	4	4	5
228	1	1	55	4	3	3	2.5	3.75	1.75	2.8	4	4	2	4	3	1	2	2	2	2	3	2	4	4	3	2	3	3
229	1	1	64	3	3	3	1	5	2.75	2.6	4	5	1	5	4	2	3	3	3	2	1	1	5	2	5	3	2	1
230	1	1	56	4	2	1	3	4.25	2.5	2	7	5	3	4	3	2	1	3	2	2	3	3	4	2	4	3	2	3
231	1	1	49	4	3	2	2.25	4.5	2.25	3.2	5	5	2	4	4	1	3	3	2	2	2	2	5	5	4	3	2	3
232	1	1	62	4	3	2	3	3.25	2.75	2.8	4	3	3	4	2	2	4	3	3	2	3	3	3	3	3	3	3	3
233	1	1	61	5	5	3	1.75	5	3.5	1.8	9	5	2	5	2	3	1	4	3	2	1	2	5	2	5	4	2	2
234	1	1	23	5	5	1	2.5	3.5	2.5	2.4	9	3	3	4	2	2	2	3	2	3	2	2	3	3	4	3	2	3
235	1	0	43	4	5	2	1	4	3	2.8	3	4	1	4	3	3	4	3	3	2	1	1	4	2	4	3	3	1
236	1	0	60	4	5	1	2.5	5	1	3.2	6	5	1	5	3	1	4	1	1	3	3	3	5	4	5	1	2	3
237	1	1	55	4	4	2	2.25	4	3	3.2	6	4	2	4	3	3	3	3	3	3	2	2	4	3	4	3	4	3
238	1	0	51	3	3	1	1.75	3.75	3.75	1.6	5	3	1	4	1	3	1	4	4	4	2	2	4	1	4	4	1	2
239	1	1	58	5	5	1	3	3.5	2.5	1.8	8	4	3	4	1	1	3	3	3	1	3	3	3	3	3	3	1	3
240	1	0	44	4	2	2	2.75	3.5	3.5	2.4	6	4	2	4	2	3	3	4	4	2	2	4	3	3	3	3	2	3
241	1	1	63	4	3	1	2	3.75	3.5	2	4	3	1	4	2	3	2	4	3	2	3	2	4	2	4	4	2	2
242	1	0	52	2	4	3	2.25	2.25	2.75	1.8	7	3	2	2	2	2	2	3	3	1	2	3	2	2	2	3	2	2
243	1	0	53	4	4	2	2	3.75	3.5	1.8	8	3	2	4	1	3	1	3	4	2	1	2	4	3	4	4	2	3
244	1	0	51	5	5	2	2	4	3.25	2.4	7	4	2	4	1	2	2	4	3	4	2	2	4	3	4	4	2	2
245	1	1	42	4	3	3	2.25	4	3	2.8	6	4	2	4	2	3	2	3	3	3	3	2	4	4	4	3	3	2
246	1	1	62	4	3	1	3	4	2.25	3	7	4	3	4	2	1	4	3	2	4	4	2	4	3	4	3	2	3
247	1	1	56	4	4	4	2.5	4	1.5	3	5	4	2	4	4	2	3	1	1	3	3	2	4	3	4	2	2	3
248	1	0	28	3	4	3	2	2.25	2.5	1.6	7	3	2	2	1	3	3	3	2	1	2	2	2	2	2	2	1	2
249	1	0	50	5	5	5	2.25	5	3	2.8	5	5	2	5	2	2	3	4	3	4	2	2	5	3	5	3	2	3
250	1	1	33	4	5	4	2	4.75	4	2.8	2	4	2	5	2	4	4	4	4	4	2	2	5	2	5	4	2	2
251	1	0	58	4	4	2	2.25	3.75	3.75	2.8	6	4	2	4	3	3	3	4	4	3	2	3	3	3	4	4	2	2
252	1	1	62	3	3	1	3	3	3	3	4	3	3	3	3	3	3	3	3	3	3	3	3	3	3	3	3	3
253	1	1	53	4	3	1	2	4.25	2.25	2.8	7	5	2	4	3	2	2	2	2	3	2	2	4	3	4	3	3	2
254	1	1	54	4	5	4	3	4.25	2.75	2	6	5	4	4	2	3	2	2	3	2	2	3	4	2	4	3	2	3
255	1	1	26	3	4	2	4.5	3.5	2.75	3.8	7	4	4	3	3	2	3	3	3	5	5	4	3	4	4	3	4	5
256	1	0	44	4	4	3	2.5	4	2.75	3.6	4	4	2	4	2	2	4	3	3	4	2	3	4	4	4	3	4	3
257	1	0	50	3	4	2	3.25	2.5	3	1.4	5	3	3	3	1	3	1	3	3	1	3	3	1	2	3	3	2	4
258	1	1	47	3	2	2	4.25	4.5	2.25	4.2	3	4	2	4	3	1	5	3	2	5	5	5	5	5	5	3	3	5
259	1	0	43	3	2	3	1.25	3	2.5	1	8	3	2	3	1	1	1	3	3	1	1	1	3	1	3	3	1	1
260	1	1	57	4	3	2	3	4	2.25	3	2	4	3	4	3	2	4	3	2	2	3	3	4	3	4	2	3	3
261	1	0	50	4	4	2	2	3.75	2.75	2.4	6.5	4	2	4	2	3	1	2	3	3	3	1	4	3	3	3	3	2
262	1	0	48	2	2	1	2.75	1.5	3	1.6	7	1	3	1	1	3	2	3	3	2	2	3	1	2	3	3	1	3
263	1	0	27	4	4	2	2.75	4.5	2.75	3.8	6	5	3	4	3	2	4	3	3	4	3	2	4	4	5	3	4	3
264	1	1	34	4	4	3	3	4	3	2.6	7	4	3	4	2	3	3	3	3	3	3	3	4	3	4	3	2	3
265	1	0	25	4	3	3	3.75	3.25	3.25	2.4	8	3	3	3	1	3	2	4	3	3	4	4	4	3	3	3	3	4
266	1	0	49	2	1	2	3.75	2	3	3.4	6	1	4	1	2	2	3	4	3	3	2	5	3	5	3	3	4	4
267	1	1	50	4	3	2	2.75	3.25	3.25	2.4	7	4	3	4	1	2	1	4	3	4	1	3	3	4	2	4	2	4
268	1	1	47	4	5	2	1.75	4	2	3.2	7	4	1	4	2	2	4	2	2	3	2	2	4	5	4	2	2	2
269	1	1	44	5	4	1	2	4.75	2.25	3	8	4	2	5	3	2	3	3	2	3	2	2	5	3	5	2	3	2
270	1	1	50	3	3	5	2.75	3	2.25	2	4	3	3	3	2	2	2	3	2	2	2	3	3	2	3	2	2	3
271	1	0	50	3	3	2	1.75	2	3.5	1.8	4	2	2	2	1	3	2	3	4	2	1	2	2	2	2	4	2	2
272	1	1	30	3	3	2	3.5	2.5	2.75	2.6	6	3	3	3	2	3	2	2	2	3	4	3	2	4	2	4	2	4
273	1	0	49	3	3	3	3.25	2	2.5	2.8	7	2	4	1	1	2	4	3	3	3	3	3	2	3	3	2	3	3
274	1	1	45	4	4	2	3.25	2.25	3.25	1.8	8	2	4	2	1	3	2	4	3	2	2	3	3	2	2	3	2	4
275	1	1	45	3	4	2	3.75	2.25	3.75	2	8	2	4	2	2	3	2	4	4	2	3	4	2	2	3	4	2	4
276	1	1	44	4	4	1	3.25	3	3	2.2	8	3	4	3	2	3	3	3	3	2	3	3	3	2	3	3	2	3
277	1	0	24	3	4	3	3	3.5	3	2.6	7	3	3	4	2	1	3	4	3	3	3	3	3	3	4	4	2	3
278	1	1	51	3	3	4	3.5	4	3.25	2	7	4	4	4	2	3	2	4	3	2	3	4	4	2	4	3	2	3
279	1	1	59	4	4	4	3.5	4	3	2.8	6	4	4	4	3	2	3	4	3	2	3	3	4	3	4	3	3	4
280	1	0	44	3	5	3	2.75	2.25	3.25	1.6	7	1	3	2	1	1	2	4	4	1	2	3	3	2	3	4	2	3
281	1	0	53	3	4	4	2.75	2.5	3.25	1.8	6	3	4	3	1	3	2	4	3	2	2	3	2	2	2	3	2	2
282	1	1	52	5	5	5	1	5	2.75	2.8	8	5	1	5	2	3	3	2	3	3	1	1	5	3	5	3	3	1
283	1	0	46	3	5	2	2.5	4	3.5	2.8	7	4	2	4	2	3	3	4	3	3	3	2	4	3	4	4	3	3
284	1	1	56	4	3	4	2.5	3.25	2.25	3.2	6	3	2	3	3	1	2	4	2	3	3	2	3	4	4	2	4	3
285	1	0	54	3	3	2	2.75	4	3	3.4	6	4	2	4	3	2	5	4	3	3	3	3	4	4	4	3	2	3
286	1	1	59	4	2	2	2.75	2.75	2	3.6	6	3	3	3	4	1	4	3	2	3	2	3	3	4	2	2	3	3
287	1	0	54	4	3	2	3	4.25	3	3.2	6	5	3	4	3	2	5	4	3	2	3	3	4	4	4	3	2	3
288	1	1	59	3	5	3	2.5	2.75	3	2	8	3	3	2	2	2	2	4	3	2	2	2	3	2	3	3	2	3
289	1	0	58	4	3	2	2.25	4	2.75	2.4	5	4	1	4	3	3	3	2	3	2	3	2	4	2	4	3	2	3
290	1	0	37	4	5	3	2	4	2.75	3	6	4	2	4	3	2	3	3	3	2	2	2	4	4	4	3	3	2
291	1	1	55	3	5	3	3.75	2.75	3.5	2.2	7	3	4	3	2	3	2	5	3	2	3	4	3	3	2	3	2	4
292	1	1	49	4	3	5	3.75	3	3.25	2.4	4	3	3	1	2	3	2	4	3	3	4	4	4	2	4	3	3	4
293	1	1	60	3	3	1	2	1.5	2.75	1.2	6	2	2	1	1	3	2	2	3	1	3	2	1	1	2	3	1	1
294	1	0	28	3	3	2	2.25	3.25	3	1.2	7	3	2	3	1	2	1	4	3	1	1	4	3	1	4	3	2	2
295	1	0	51	3	4	2	2.25	3	3.75	2	6	3	2	3	2	3	2	4	4	2	2	2	3	2	3	4	2	3
296	1	0	37	4	5	1	2.25	3.25	2.75	2.2	7	3	2	4	2	2	3	3	3	2	2	2	3	2	3	3	2	3
297	1	1	58	3	4	2	1.5	3	2	2	6	3	2	3	2	2	3	2	2	1	1	1	3	2	3	2	2	2
298	1	0	54	3	4	1	4	2.5	2.75	2.8	7	2	4	2	1	2	3	3	3	4	4	4	3	4	3	3	2	4
299	1	1	60	4	2	1	4.5	2.75	4	2.4	5	4	4	2	3	5	3	3	4	2	4	5	3	3	2	4	1	5
300	1	1	40	4	3	2	2.5	3.5	2.25	2.6	7	4	2	4	3	2	3	3	2	2	3	3	3	3	3	2	2	2
301	1	0	43	4	4	2	2.5	3.75	2.75	1.8	3	4	3	4	1	1	2	3	3	2	2	3	4	2	3	4	2	2
302	1	1	60	4	3	1	4	4	1.5	4.8	4	4	2	4	5	1	5	1	2	5	4	5	4	5	4	2	4	5
303	1	0	59	3	4	3	2	4.5	2.25	1.4	8	4	2	4	2	1	1	3	2	1	1	2	5	2	5	3	1	3
304	1	1	40	4	3	2	3	3.25	2.25	2.4	7	3	3	3	2	2	3	3	2	2	3	3	3	3	4	2	2	3
305	1	1	52	4	4	2	2.5	4	2.75	2.2	8	4	3	4	2	2	2	4	2	2	2	3	4	3	4	3	2	2
306	1	0	55	4	3	2	1.5	4.25	3.25	2.2	7	4	1	4	2	3	4	3	3	2	2	1	5	1	4	4	2	2
307	1	0	43	4	3	1	3.25	3.75	2.75	2.4	6	3	3	4	2	2	3	3	3	2	3	4	4	3	4	3	2	3
308	1	1	24	2	3	2	3	2	2.25	3.4	7	2	4	2	4	2	3	2	3	4	2	3	2	4	2	2	2	3
309	1	1	60	5	5	3	2.5	4	3	3	4	4	2	4	4	2	4	4	3	2	2	3	4	3	4	3	2	3
310	1	0	52	3	3	4	2.25	3.75	2	3.6	5	4	3	3	3	2	4	2	2	3	2	2	4	4	4	2	4	2
311	1	1	59	4	4	3	3.25	4	4	2.2	6	4	4	4	2	4	3	4	4	2	3	3	4	2	4	4	2	3
312	1	0	40	3	4	1	2	3.5	3	1.2	7	3	3	3	1	1	1	4	4	1	1	3	4	1	4	3	2	1
313	1	1	55	2	2	2	3.25	4.5	2	5	3	5	4	5	5	2	5	2	2	5	3	3	4	5	4	2	5	3
314	1	1	58	3	3	4	3	3	2.75	3.4	1	3	3	3	2	2	4	3	3	4	3	3	3	4	3	3	3	3
315	1	0	52	3	3	1	2.5	3	4.75	4	5	4	2	3	3	5	4	5	5	4	2	3	2	4	3	4	5	3
316	1	1	52	3	3	3	2.25	2	3	1.6	7	2	3	2	1	3	1	3	3	1	2	2	2	3	2	3	2	2
318	1	1	60	5	5	2	2.5	4	2.75	2.6	7	4	3	4	3	2	2	3	3	3	2	2	4	3	4	3	2	3
319	1	0	48	2	4	4	1.5	1.5	4.25	1.6	8	3	2	1	1	4	2	4	4	2	1	1	1	1	1	5	2	2
320	1	0	49	5	3	2	2.25	4	2.75	2	7	4	3	4	2	2	2	4	3	3	2	2	4	2	4	2	1	2
321	1	0	52	4	3	1	1.75	4.75	3	1.2	10	4	2	5	1	3	2	3	3	1	1	1	5	1	5	3	1	3
322	1	0	49	4	3	2	2.75	4.75	2.75	4	3	5	2	5	4	2	4	4	2	4	3	3	5	4	4	3	4	3
323	1	1	56	4	5	4	2.25	4.5	2.75	4.2	3	4	2	4	4	2	4	4	2	4	2	2	5	5	5	3	4	3
324	1	1	50	4	5	3	3	3.75	2.5	2.2	7	4	3	4	2	2	3	3	2	2	2	4	4	2	3	3	2	3
325	1	1	60	5	3	3	1.5	4.75	2.5	1.8	6	5	1	5	2	2	1	2	3	2	1	2	5	2	4	3	2	2
326	1	1	60	4	4	4	1.25	4	3	3.6	4	4	1	4	3	3	4	3	3	3	1	2	4	4	4	3	4	1
327	1	1	59	5	3	3	2.5	5	2	3.2	4	5	2	5	4	2	5	2	2	2	2	3	5	2	5	2	3	3
328	1	1	61	5	5	4	1.25	5	2.25	1.6	7	5	1	5	1	3	2	2	2	2	1	1	5	2	5	2	1	2
329	1	0	46	4	4	3	1.75	3.5	2.75	1	7	3	2	4	1	1	1	4	3	1	1	2	4	1	3	3	1	2
330	1	0	45	4	4	2	3	2.75	4	1.8	8	3	3	3	1	3	1	5	4	2	1	5	3	2	2	4	3	3
331	1	0	45	3	3	2	2.75	2.75	3.5	1.8	6	3	3	2	2	3	2	4	4	2	2	4	3	2	3	3	1	2
332	1	1	56	3	3	1	2.5	3	1.25	5	6	3	3	3	5	1	5	2	1	5	1	3	3	5	3	1	5	3
333	1	1	59	4	4	2	2.75	3.25	3.25	3	5	3	2	4	3	3	3	4	3	3	3	3	3	4	3	3	2	3
334	1	1	53	4	4	4	3.25	3.75	3	4.4	4	4	3	3	5	2	4	4	3	4	3	3	4	5	4	3	4	4
336	1	1	54	4	4	1	1.5	4	2.5	2.8	8	5	2	3	2	2	2	4	2	4	1	1	4	4	4	2	2	2
337	1	0	49	5	5	3	1.5	4.25	2	3	7	4	2	5	3	1	2	3	2	3	1	1	4	3	4	2	4	2
339	1	0	37	3	4	4	2.5	3.25	3	3.2	6	4	2	3	3	3	4	3	3	3	3	2	3	4	3	3	2	3
340	1	1	61	4	3	1	4	4	3.5	3.2	8	4	3	4	4	2	3	5	3	4	4	4	4	4	4	4	1	5
341	1	1	61	4	5	3	1.75	3.75	3	1.8	4	4	2	4	1	2	2	4	3	2	2	1	4	2	3	3	2	2
342	1	1	55	2	3	4	2.5	3.5	2.75	3.4	5	3	2	4	2	2	4	3	3	3	2	4	4	4	3	3	4	2
343	1	1	48	2	3	2	1.75	3	3.25	2.2	7	3	3	3	1	3	2	4	3	2	1	1	3	2	3	3	4	2
345	1	1	59	4	4	1	3.5	3.75	3	2.2	7	4	3	3	2	2	2	4	2	2	3	4	4	3	4	4	2	4
346	1	0	40	4	4	3	2.5	3.75	3.75	2.8	7	4	2	4	2	3	3	4	4	2	3	2	4	4	3	4	3	3
389	2	0	55	4	4	2	2.5	4	4	2	8	4	2	4	1	4	2	4	4	3	3	3	4	1	4	4	3	2
390	2	0	36	4	4	2	2.25	2	3.75	1.4	6	2	1	2	1	4	1	3	4	2	3	2	2	2	2	4	1	3
391	2	1	37	4	4	3	2.25	3	2.25	2.2	8	3	2	3	3	2	2	2	3	2	2	3	3	2	3	2	2	2
392	2	0	38	5	4	3	2.25	5	4.25	2.4	8	5	2	5	2	4	2	5	4	3	2	3	5	2	5	4	3	2
393	2	1	42	5	4	4	1.5	4.75	3.75	1.4	8	5	1	5	2	3	1	4	4	2	1	2	4	1	5	4	1	2
394	2	1	54	4	4	2	1.75	4.25	2	2.2	7	5	1	4	2	1	2	3	1	3	2	2	4	2	4	3	2	2
395	2	1	48	4	4	3	2.25	3	3.5	1.2	8	3	2	3	2	2	1	4	4	1	3	2	3	1	3	4	1	2
396	2	1	34	3	4	2	2.75	3.5	3.25	1.8	7	4	2	3	1	2	2	5	3	2	2	4	4	2	3	3	2	3
397	2	1	36	4	5	2	2.25	4	3.5	3	7	4	2	4	2	3	2	3	4	4	3	2	4	4	4	4	3	2
398	2	1	30	4	5	4	2.5	4	3.5	3.2	8	4	2	4	2	2	5	4	4	3	3	2	4	3	4	4	3	3
399	2	1	38	5	5	5	1.5	4.5	2	2.2	7	5	1	5	2	2	2	2	2	3	2	1	4	2	4	2	2	2
400	2	1	35	3	4	3	2.25	3.75	4.25	1.6	8	3	2	4	1	4	2	5	4	2	2	2	4	2	4	4	1	3
401	2	1	58	4	4	4	2	4	2.25	2	8	4	2	4	1	2	3	3	2	2	1	3	4	2	4	2	2	2
402	2	1	35	3	3	3	2.75	4.25	3.25	2.6	7	4	2	4	2	3	2	3	3	3	3	3	4	3	5	4	3	3
403	2	1	55	5	5	3	1.75	3.5	2.25	1.4	9	4	2	4	1	1	1	3	2	2	1	2	3	2	3	3	1	2
404	2	0	36	4	4	3	2.75	4	3.5	2	6	4	3	4	3	2	3	4	4	1	2	2	4	2	4	4	1	4
405	2	1	58	4	4	2	2	3.75	2.5	1.4	8	3	2	4	2	2	1	2	3	2	1	2	4	1	4	3	1	3
406	2	1	43	3	4	3	2.25	3.25	2.75	3.6	7	4	3	3	2	2	4	3	3	4	2	2	3	4	3	3	4	2
407	2	1	45	5	4	5	2.5	3.5	3.25	2.4	9	3	3	4	2	3	3	4	3	2	3	2	4	3	3	3	2	2
408	2	1	37	3	4	3	2.5	4.25	2.75	2	10	4	3	4	1	2	1	3	3	3	2	3	4	2	5	3	3	2
409	2	1	35	2	4	1	3	2.25	2.75	2.4	7	2	3	2	2	3	2	3	2	3	3	3	2	2	3	3	3	3
410	2	1	23	4	4	2	3.75	3.75	3.25	2	9	4	3	4	2	3	2	4	3	2	3	5	3	2	4	3	2	4
411	2	1	39	4	4	3	2.75	2.75	1.5	1.4	9.5	4	3	3	2	1	2	2	1	1	2	3	2	1	2	2	1	3
412	2	1	25	3	4	3	3	4.25	4.5	2.4	8	4	1	5	1	5	1	5	4	4	4	4	4	3	4	4	3	3
413	2	1	37	3	3	2	3.5	4	3	2.2	7	4	3	4	2	2	2	4	2	3	3	4	4	2	4	4	2	4
414	2	1	39	4	3	3	2.75	4	3.5	3.4	7	4	2	4	3	3	4	4	3	3	3	3	4	4	4	4	3	3
415	2	1	54	4	5	5	1	3.5	2	1.2	9	4	1	4	1	1	1	2	2	2	1	1	2	1	4	3	1	1
417	2	1	33	3	4	3	2.25	4.25	3.5	2.4	8	4	2	4	2	2	3	4	4	2	2	2	4	3	5	4	2	3
418	2	1	25	4	3	2	2	3.25	3	2	7	3	2	3	2	3	2	3	3	2	2	2	4	2	3	3	2	2
420	2	1	37	4	5	2	2	3.75	4.25	1.8	8	3	2	4	1	3	1	5	4	3	2	2	4	2	4	5	2	2
421	2	1	41	4	2	3	3	3.25	2.5	3.4	7	3	3	3	3	2	3	3	2	3	2	4	4	4	3	3	4	3
422	2	1	42	5	4	4	2	3.75	3.25	3	8	4	1	5	2	3	2	4	3	3	2	3	3	5	3	3	3	2
423	2	1	55	4	3	2	2.25	4	1.75	3.8	5	4	3	4	3	1	4	2	2	4	2	2	4	4	4	2	4	2
426	2	0	27	4	4	3	2.5	4	4	2.4	8	4	2	4	2	4	3	4	4	2	3	2	4	2	4	4	3	3
427	2	1	46	3	5	3	2.25	3	2.25	2.6	7	3	2	3	3	2	2	3	2	3	3	2	3	3	3	2	2	2
428	2	1	44	3	4	3	2	4	3	2.2	6	5	3	4	3	2	3	4	3	2	2	2	4	2	3	3	1	1
429	2	0	52	4	4	4	1.25	4.5	2.25	1.6	8	5	1	5	2	2	2	2	2	1	1	1	4	2	4	3	1	2
430	2	0	41	4	5	3	2	4	3.5	3.6	8	4	2	4	3	2	3	4	4	4	1	2	4	4	4	4	4	3
431	2	0	52	3	4	3	2.75	4.5	2.25	2.2	8	5	2	5	2	2	3	2	2	2	3	3	4	2	4	3	2	3
432	2	0	38	3	4	4	1.75	4	3.25	2.4	8	4	1	4	2	3	3	4	3	2	2	2	4	3	4	3	2	2
442	2	1	30	4	4	5	1.75	5	1	2.2	7	5	1	5	1	1	2	1	1	3	2	2	5	3	5	1	2	2
443	2	1	39	4	3	2	3.75	3.75	2.25	1.2	8	4	4	4	1	2	1	3	2	2	3	4	3	1	4	2	1	4
444	2	1	32	3	3	1	2	3.5	2.75	1.4	8	4	1	4	1	1	2	4	3	1	2	2	3	1	3	3	2	3
445	2	1	32	5	4	2	2	4	3.75	1.4	8	4	2	4	1	4	2	4	4	2	2	2	4	1	4	3	1	2
446	2	1	62	2	2	1	1.5	3	3.75	1.2	8	2	1	4	1	4	1	4	4	2	2	2	2	1	4	3	1	1
448	2	0	63	4	5	1	3.5	2.75	2	3	10	1	3	3	3	1	4	2	2	2	4	4	4	4	3	3	2	3
449	2	1	41	4	3	4	3	3.75	3.25	3.4	8	3	3	2	3	3	2	4	3	3	4	2	5	4	5	3	5	3
450	2	0	46	3	3	3	2	4	2	2	6	4	2	4	2	2	2	2	2	3	2	2	4	2	4	2	1	2
451	2	0	38	4	3	2	3	3.5	2.75	4.2	7	4	2	4	4	2	4	3	3	4	3	3	3	5	3	3	4	4
452	2	0	35	3	2	2	2.25	2.75	2.25	3	6	3	2	3	3	2	2	3	2	4	2	2	2	3	3	2	3	3
455	2	1	40	5	5	2	3.5	4.5	3	3	7	4	3	5	2	3	3	4	2	2	4	3	5	4	4	3	4	4
456	2	0	35	3	4	3	2.75	3.5	2.75	3	8	3	3	4	2	3	3	3	3	4	2	3	3	4	4	2	2	3
457	2	1	41	5	5	5	1.5	5	2.75	2.2	7	5	2	5	2	1	2	4	3	3	1	1	5	2	5	3	2	2
486	3	1	45	5	4	2	2.5	4.25	3.5	2.2	7	5	2	4	2	2	2	4	4	3	3	2	4	2	4	4	2	3
487	3	0	52	4	4	3	2	2.75	2.75	1.4	8	2	2	3	1	3	1	3	3	2	2	2	3	2	3	2	1	2
488	3	1	58	3	3	2	3	3.75	2.5	2.6	6	3	2	4	2	2	4	3	2	2	3	4	4	3	4	3	2	3
489	3	1	49	4	4	2	1.75	4.25	3.25	1.8	9	4	2	4	1	3	2	4	3	2	2	1	4	2	5	3	2	2
490	3	0	46	4	4	3	3.5	4	4	2	8	4	3	4	1	4	2	4	4	3	3	4	4	2	4	4	2	4
491	3	0	27	4	4	3	3.25	3	3.5	3.2	6	3	3	3	3	3	4	4	3	3	4	3	3	3	3	4	3	3
493	3	1	28	4	5	2	3	4	3.75	1.4	8	4	3	4	1	3	2	4	4	2	3	4	4	1	4	4	1	2
494	3	1	51	4	3	2	1.75	3.75	4	1.6	7	3	2	4	1	4	1	4	4	3	2	2	4	1	4	4	2	1
495	3	1	50	5	5	4	1.25	5	2.75	1.4	7	5	2	5	1	2	2	3	3	2	1	1	5	1	5	3	1	1
496	3	0	46	4	3	2	2	3.75	2.25	1.8	6	4	2	4	1	3	2	2	2	3	2	2	4	2	3	2	1	2
497	3	1	63	3	4	2	2.25	4	2.25	2.2	8	4	2	4	2	2	3	3	2	2	3	2	4	2	4	2	2	2
498	3	0	45	4	4	2	3.25	4	2.5	3	6	4	3	4	3	2	3	3	2	3	3	3	4	3	4	3	3	4
499	3	1	47	4	4	3	2.5	3.75	4.25	3.4	7	4	2	4	3	4	2	5	4	4	2	3	3	4	4	4	4	3
500	3	0	45	5	4	3	2	4	3	1.8	7	4	2	4	2	3	1	3	3	2	2	2	4	2	4	3	2	2
501	3	0	56	3	3	1	3	3.5	3.25	3.8	6	4	3	4	3	3	4	4	3	4	3	3	3	4	3	3	4	3
502	3	1	49	5	4	2	2.25	5	2.25	2.4	7	5	1	5	2	2	4	2	3	2	3	2	5	2	5	2	2	3
503	3	1	59	3	4	2	2	3.5	3	2	8	4	2	4	2	2	2	4	3	2	2	2	3	2	3	3	2	2
504	3	1	33	5	5	2	2	5	2.75	3.2	8	5	2	5	2	2	5	3	3	4	2	1	5	2	5	3	3	3
505	3	0	53	3	3	2	1.25	2.75	2.25	2	7	3	1	3	2	2	2	3	2	2	1	1	3	2	2	2	2	2
507	3	0	57	3	3	1	2.75	3.5	2.75	2.6	7	3	3	3	2	2	3	3	3	2	2	3	4	3	4	3	3	3
508	3	1	47	4	4	3	2.25	4.5	3.5	2.2	7.5	5	2	5	2	3	2	4	4	3	2	2	4	2	4	3	2	3
509	3	0	25	4	4	3	2.25	4	4	3.4	7.5	4	1	4	3	4	3	4	4	4	2	3	4	4	4	4	3	3
510	3	0	48	5	5	4	2	4	3	2.6	7	4	2	4	2	3	2	3	3	3	2	2	4	3	4	3	3	2
511	3	0	32	4	3	3	4	3	2.25	3.2	7	3	4	3	2	1	3	3	2	3	4	4	3	4	3	3	4	4
513	3	0	45	5	5	3	2.25	4.75	3.25	1.8	7	5	2	5	1	3	2	4	3	2	2	2	5	2	4	3	2	3
514	3	1	39	3	3	2	3.25	4	2	3.4	7	4	3	4	4	1	4	2	2	4	3	3	4	3	4	3	2	4
515	3	1	54	2	4	2	2.5	4	4.25	2.6	4	5	2	4	2	4	2	5	4	5	2	3	3	2	4	4	2	3
516	3	1	41	4	4	2	2.5	4.5	2.25	4.8	3	5	2	5	5	2	4	3	2	5	3	2	4	5	4	2	5	3
517	3	1	55	5	5	2	1.25	5	2.75	2	7	5	2	5	2	3	1	3	3	3	1	1	5	2	5	2	2	1
518	3	0	55	4	5	4	2	4.5	4.25	2	6.5	4	2	4	2	4	2	5	4	2	3	1	5	2	5	4	2	2
519	3	0	62	3	2	1	2.25	3	2.25	3.2	7	2	2	2	3	2	4	3	2	3	2	3	5	3	3	2	3	2
520	3	1	34	4	4	3	2	4	5	2	8	4	2	4	1	5	2	5	5	3	2	2	4	2	4	5	2	2
521	3	0	30	4	4	3	2	3	1.75	2.2	8	3	1	3	2	1	3	2	2	2	2	2	3	2	3	2	2	3
522	3	1	38	5	3	3	2	4.75	3	3	7	5	2	5	2	2	3	4	3	4	2	2	4	3	5	3	3	2
524	3	1	40	4	5	3	2	4	2.5	2.8	8.5	4	2	4	4	2	3	3	3	2	2	2	4	3	4	2	2	2
525	3	1	49	5	4	2	1.75	4.25	3	2	8	4	1	5	2	3	2	3	3	2	2	2	4	2	4	3	2	2
527	3	0	63	4	4	2	1.5	4	3.25	1.4	8	4	1	4	1	3	1	4	3	2	1	2	4	1	4	3	2	2
528	3	0	57	3	5	1	2.25	2.75	2.75	2.6	7	2	2	3	3	3	2	2	3	3	2	3	3	3	3	3	2	2
529	3	1	43	5	5	1	3	4.25	2.25	2	7	5	4	4	2	2	2	3	2	2	2	3	4	2	4	2	2	3
530	3	1	54	4	4	4	2.25	4	3.75	2.2	9	4	3	4	1	3	3	4	4	2	2	2	4	2	4	4	3	2
531	3	0	53	5	5	2	1.75	4.75	3.75	2	8	5	1	4	2	3	2	4	4	2	2	3	5	2	5	4	2	1
532	3	1	60	4	4	4	2	4	3.25	2.2	7	4	1	4	2	3	2	2	4	3	2	2	4	2	4	4	2	3
533	3	1	62	5	4	2	1.75	4.25	2.25	2.8	7	4	1	4	2	2	4	3	2	2	2	2	5	4	4	2	2	2
534	3	1	54	4	5	4	2.25	4	3.75	3	8	4	2	4	2	3	3	4	4	4	2	2	4	3	4	4	3	3
535	3	0	25	4	4	5	2.25	4.75	3.25	2.6	10	5	3	4	2	1	2	4	3	3	2	2	5	4	5	5	2	2
536	3	0	52	3	4	2	2.5	3.25	3	2.6	6	3	2	3	3	2	3	4	3	2	2	3	4	3	3	3	2	3
537	3	0	50	4	3	3	3.25	4.25	4	3	8	4	3	4	2	3	3	5	4	3	4	3	4	4	5	4	3	3
538	3	0	50	4	4	1	2.75	3.75	3	2.6	8	3	2	4	3	3	2	3	3	3	3	3	4	3	4	3	2	3
541	3	0	43	4	4	3	2.25	3.75	2.5	2.6	7	3	2	4	3	2	3	3	3	2	2	2	4	2	4	2	3	3
542	3	0	49	5	5	4	1.25	5	2.75	1.8	6	5	2	5	2	1	2	4	3	1	1	1	5	2	5	3	2	1
544	3	1	44	4	4	3	2.25	4	4	2.6	7	4	2	4	2	4	2	4	4	3	2	2	4	3	4	4	3	3
545	3	0	50	4	2	2	2.5	2	3	1.6	7	2	2	2	1	3	1	3	3	2	3	2	2	2	2	3	2	3
546	3	0	63	4	3	3	2.5	2	2	1.2	8	2	3	2	1	2	1	2	2	2	3	2	2	1	2	2	1	2
547	3	0	44	4	5	4	2	4.5	2.75	1.6	8	5	2	5	1	3	2	3	2	2	2	2	4	2	4	3	1	2
548	3	1	32	5	5	2	2.25	4.5	2.25	1.8	7	5	2	5	1	2	2	3	2	2	2	3	4	2	4	2	2	2
549	3	0	32	4	4	3	3	4.5	3.5	2.4	7	5	3	5	2	4	2	4	3	3	3	3	4	3	4	3	2	3
550	3	0	29	5	5	5	2.25	4.5	3.5	2	8	5	2	5	1	2	2	4	4	3	2	3	4	2	4	4	2	2
552	3	1	60	4	4	2	3	3.75	2.25	2.6	8	3	2	4	2	2	4	3	2	2	3	4	4	3	4	2	2	3
553	3	0	54	3	3	1	2	4	3.25	2.8	4	4	1	4	2	3	3	4	3	3	2	3	4	3	4	3	3	2
554	3	0	63	4	3	3	2	5	2.5	3.4	7	5	1	5	4	2	4	3	2	3	2	3	5	3	5	3	3	2
555	3	1	64	4	5	3	2.25	4	1.75	2	8	4	2	4	2	1	2	2	2	2	3	2	4	2	4	2	2	2
556	3	1	61	5	5	3	1.75	4.25	2.75	2.6	6	4	1	4	3	2	3	4	2	3	2	2	4	2	5	3	2	2
557	3	0	42	4	3	3	2.5	4	3.75	4.2	7	4	2	4	4	4	5	4	3	4	3	3	4	4	4	4	4	2
558	3	0	49	4	5	2	2	4.25	3.25	2.6	5	5	2	4	3	2	3	3	4	2	2	2	4	3	4	4	2	2
559	3	1	43	3	3	1	2.5	3.5	2	4.4	1	3	1	4	3	2	4	1	2	5	3	3	3	5	4	3	5	3
560	3	1	49	4	4	2	2	2.5	1.75	1.8	7	3	1	2	1	1	2	2	2	2	2	3	3	2	2	2	2	2
561	3	0	39	5	4	2	1.75	4.5	5	1.2	8	5	2	5	1	5	1	5	5	2	1	3	4	1	4	5	1	1
562	3	0	50	5	5	2	2	4.5	2.25	3.4	7	5	2	5	5	2	4	2	2	2	2	2	4	2	4	3	4	2
563	3	1	48	3	3	2	2.5	3.25	2.75	2.2	9	3	2	4	2	2	3	3	3	2	3	2	3	2	3	3	2	3
564	3	0	56	4	4	3	2	4	2.25	3	8	4	2	4	3	2	3	3	2	3	2	2	4	3	4	2	3	2
566	3	1	62	5	4	1	1.75	4.25	3.25	2.2	7	4	1	5	3	3	2	4	3	2	2	2	4	2	4	3	2	2
567	3	1	61	5	5	1	1	5	4.25	1.8	8	5	1	5	2	4	1	5	4	2	1	1	5	2	5	4	2	1
568	3	0	36	4	4	3	1.75	5	3	2.6	9	5	1	5	2	3	2	3	3	4	2	2	5	3	5	3	2	2
569	3	1	55	4	5	2	1.25	5	3.5	2.6	8	5	2	5	3	3	4	4	4	2	1	1	5	2	5	3	2	1
570	3	0	42	4	4	2	3.25	4	2.5	3.4	5.5	4	3	4	3	2	4	3	2	3	3	3	4	4	4	3	3	4
571	3	1	52	4	4	2	2	4	3	2.8	5	4	1	4	3	2	2	4	3	3	3	2	4	3	4	3	3	2
572	3	0	42	2	3	1	3	3	2	2	8	3	2	3	2	2	2	2	2	2	3	3	3	2	3	2	2	4
573	3	0	30	3	5	3	1	4.75	3.75	2.8	7	5	1	5	3	3	2	5	4	3	1	1	5	3	4	3	3	1
574	3	0	41	5	5	2	3	4	3.25	3	7	4	2	4	3	3	3	4	3	3	3	4	4	3	4	3	3	3
575	3	0	51	4	4	3	2.75	4	5	2.6	8	4	3	4	2	5	3	5	5	2	2	3	4	3	4	5	3	3
576	3	0	44	5	5	4	2.25	4.75	2.5	3	5	5	3	5	3	1	3	3	3	2	2	2	5	3	4	3	4	2
577	3	0	57	4	5	1	1.25	5	3	2.8	6	5	1	5	3	2	3	3	3	3	2	1	5	3	5	4	2	1
578	3	1	32	4	4	4	2	4	2.5	2.6	7.5	4	2	5	2	3	2	2	2	3	2	2	3	2	4	3	4	2
579	3	1	57	4	4	2	1.75	4	3.25	3.2	5	4	1	4	3	2	3	4	4	4	2	2	4	3	4	3	3	2
580	3	1	56	4	4	2	3.25	4	2.75	2.6	7	4	3	4	1	2	4	3	3	1	3	4	4	4	4	3	3	3
581	3	1	47	5	5	1	1	5	3	2.2	6.5	5	1	5	1	2	1	3	3	4	1	1	5	2	5	4	3	1
583	3	1	47	4	4	3	2	4	3	2.8	8	4	2	4	3	3	3	3	3	2	2	2	4	3	4	3	3	2
584	3	1	38	4	4	1	1.5	4	3.5	2	7	4	2	4	2	4	2	3	3	2	1	1	4	2	4	4	2	2
585	3	0	46	4	4	2	3.25	3.5	2.75	2.4	9	3	3	3	2	2	2	4	2	2	3	3	4	4	4	3	2	4
586	3	1	38	5	5	3	1.75	4.25	3.75	2.8	6	5	2	4	3	3	3	5	3	2	1	2	4	3	4	4	3	2
587	3	0	64	3	3	4	1.5	3	1.5	4.4	4	3	1	3	5	1	5	3	1	3	2	2	3	5	3	1	4	1
588	3	1	51	4	4	2	3	4.25	4	3.2	6	5	2	4	3	4	4	4	4	2	3	4	4	4	4	4	3	3
590	3	0	52	4	3	2	3	3.75	2	3.6	5	3	3	4	4	2	4	2	2	3	3	3	4	4	4	2	3	3
591	3	0	37	1	3	2	3	4.5	4	2.8	7	5	3	5	2	4	3	4	4	3	3	3	4	3	4	4	3	3
592	3	0	57	4	5	4	1.25	4	2.25	1.8	8	4	2	4	1	1	1	2	3	2	1	1	4	3	4	3	2	1
593	3	1	30	5	4	2	1.5	4.75	3	2.2	4	5	1	5	2	3	2	3	3	2	2	2	4	3	5	3	2	1
594	3	0	43	5	5	2	2.25	5	4	2.2	6	5	2	5	1	4	2	4	4	3	2	2	5	2	5	4	3	3
595	3	1	55	4	4	2	2.5	3.5	4.25	2.8	4	4	2	3	1	4	2	5	4	3	3	2	3	3	4	4	5	3
596	3	1	26	4	4	3	3.25	3.25	3.25	2.4	8	3	2	3	3	3	2	4	3	2	3	4	3	3	4	3	2	4
597	3	1	29	4	4	2	2	4	3.75	3.4	4	4	2	4	2	4	2	3	4	5	2	2	4	4	4	4	4	2
598	3	0	60	4	4	3	2.25	4	4	3.2	6	4	2	4	4	4	4	4	4	2	2	2	4	3	4	4	3	3
599	3	0	64	5	5	5	2.25	4.5	3	2.4	8	5	3	5	2	2	4	4	3	3	1	2	4	2	4	3	1	3
602	3	0	50	4	4	3	2.5	3.75	2	1.4	7	3	2	4	1	2	1	2	2	2	3	2	4	2	4	2	1	3
603	3	0	44	4	4	2	3	4	4	3	8	4	2	4	4	4	4	4	4	2	3	4	4	3	4	4	2	3
605	3	1	55	4	4	4	3.25	3.75	4	3	7	3	3	4	3	4	4	5	4	2	3	4	4	3	4	3	3	3
606	3	1	60	3	4	1	3.5	4	4.75	2	7	4	3	4	1	5	2	4	5	4	4	3	4	2	4	5	1	4
607	3	1	50	4	5	4	2	4.25	2.25	1.2	9	4	2	4	1	1	2	3	2	1	2	2	5	1	4	3	1	2
608	3	0	45	4	4	3	2.75	4.5	3.75	3.2	5	5	3	5	3	4	4	3	4	3	1	4	4	4	4	4	2	3
609	3	0	38	4	5	3	2	4.5	3.75	2	8	5	1	5	1	3	1	4	4	3	3	2	4	2	4	4	3	2
610	3	0	36	4	4	3	2	4.5	2.5	1.4	8	5	2	5	1	2	1	3	3	2	2	2	4	2	4	2	1	2
611	3	0	49	4	5	3	2.75	4.75	3.25	2.6	8	5	3	5	2	2	3	4	3	3	2	3	4	3	5	4	2	3
613	3	0	38	3	4	1	3.25	3.75	3.25	3	5	3	3	4	3	3	2	4	3	3	3	4	4	4	4	3	3	3
614	3	0	41	4	3	3	2.25	4	3.25	2.4	8	4	3	4	2	3	2	4	3	2	2	2	4	3	4	3	3	2
615	3	0	26	4	4	2	3.25	3	3.75	2.6	7	3	3	3	3	3	3	4	4	2	3	4	3	3	3	4	2	3
617	3	0	57	4	4	3	3	3.5	4	3.8	7	4	3	4	3	4	4	4	4	4	3	3	3	4	3	4	4	3
618	3	1	48	3	4	2	2.25	3.25	3.25	1.4	1	4	2	3	1	3	1	4	3	2	2	2	3	2	3	3	1	3
619	3	1	42	4	4	2	2	5	4	1.8	6.5	5	1	5	1	4	2	4	4	2	2	3	5	2	5	4	2	2
454	4	1	41	4	5	3	1.75	4	2.5	2.8	8	4	2	4	2	2	3	2	3	3	2	1	4	3	4	3	3	2
458	4	0	40	4	4	3	2	4	3	2.4	8	4	3	4	2	3	2	3	3	4	1	2	4	3	4	3	1	2
459	4	0	35	4	4	3	1.25	5	2.75	2.2	8	5	1	5	2	2	3	3	3	2	2	1	5	2	5	3	2	1
460	4	0	44	4	5	3	2.75	3.75	3.75	3.2	7	4	3	4	3	3	3	4	4	4	1	4	3	4	4	4	2	3
461	4	0	29	3	2	2	2	3.5	2.25	3	7	3	2	3	4	2	3	3	2	2	2	2	4	4	4	2	2	2
462	4	0	49	3	3	4	1.5	2.5	2.5	3.2	6.75	2	2	2	3	3	4	3	2	3	1	2	4	3	2	2	3	1
463	4	1	42	5	4	3	1	4.5	2	1.2	8	4	1	4	1	2	2	2	2	1	1	1	5	1	5	2	1	1
465	4	0	36	5	5	5	2	5	3.75	2.2	8	5	2	5	2	3	2	4	4	2	1	2	5	2	5	4	3	3
466	4	0	35	4	5	3	2.5	3.75	2.5	3.8	6	4	2	4	4	2	4	3	2	4	3	2	3	4	4	3	3	3
467	4	1	55	4	5	4	2.25	4	3.25	1.8	8	4	2	4	2	2	1	5	3	2	2	3	4	2	4	3	2	2
468	4	1	41	5	5	4	2	4.25	3	1.8	8	5	2	4	1	2	2	4	3	2	2	2	4	2	4	3	2	2
469	4	0	30	5	5	3	1.5	4	2.75	2.2	7	4	2	4	1	3	2	2	3	3	1	2	4	2	4	3	3	1
470	4	1	53	3	3	4	2.5	3.25	3.25	2.6	6	3	2	3	2	3	3	3	3	3	2	2	4	2	3	4	3	4
471	4	1	29	4	4	3	2	4	2.25	1.6	7.5	4	1	4	1	2	1	3	2	2	2	3	4	2	4	2	2	2
472	4	1	42	4	4	3	1.75	4.75	2.75	1	9	4	1	5	1	2	1	3	3	1	2	2	5	1	5	3	1	2
473	4	0	28	4	4	4	3.25	4	3.25	2.8	9	4	4	4	3	3	3	4	3	3	3	3	4	3	4	3	2	3
474	4	0	40	3	4	3	2.75	3.5	3.25	1.8	7	3	3	3	1	3	2	4	3	2	3	2	4	2	4	3	2	3
476	4	0	45	3	3	2	2.25	3.25	1.75	2	7	3	2	3	2	1	2	2	2	2	2	3	4	2	3	2	2	2
478	4	1	60	4	4	4	3.25	4	2.25	4	6	4	3	4	4	2	4	3	2	4	2	4	4	4	4	2	4	4
479	4	1	45	4	5	4	2	4	2.25	2.2	7	4	2	4	2	2	2	3	2	3	2	2	4	2	4	2	2	2
480	4	0	58	4	3	4	2	3.25	2.25	3.4	6	4	2	3	3	2	3	3	2	3	2	2	3	4	3	2	4	2
481	4	1	58	5	5	3	2.25	5	3	2.6	7	5	2	5	3	2	2	4	3	3	2	2	5	3	5	3	2	3
482	4	0	55	4	4	3	2	4	3.25	2.6	8	5	2	4	2	3	3	4	3	2	2	2	3	3	4	3	3	2
644	5	0	28	5	4	4	2.25	5	3.25	2.2	8	5	2	5	2	3	2	3	4	3	3	2	5	2	5	3	2	2
645	5	1	54	5	4	3	2.5	4.5	3.25	3.4	7	5	2	4	4	3	4	4	3	2	2	3	5	4	4	3	3	3
649	5	1	51	5	3	2	2	4.75	2.25	2.4	7	5	2	5	3	2	3	3	2	2	2	2	4	2	5	2	2	2
650	5	1	40	4	3	2	2	5	2.25	1.8	7	5	2	5	2	2	1	3	2	3	2	3	5	2	5	2	1	1
651	5	1	58	3	4	3	2.5	3.5	2.25	3	5	3	3	3	3	2	4	2	3	3	2	3	4	4	4	2	1	2
652	5	0	48	4	5	4	2.75	4.5	3.5	2	8	4	3	5	2	3	2	5	3	2	2	3	4	3	5	3	1	3
653	5	1	46	4	5	5	1	4.75	4.25	1.8	8	5	1	5	2	3	1	5	4	2	1	1	4	2	5	5	2	1
654	5	0	58	5	5	1	3	5	4.5	2.6	6	5	2	5	3	4	3	5	4	3	3	3	5	2	5	5	2	4
655	5	1	32	5	4	5	2.75	4	4	3.2	7	4	3	4	4	4	3	4	4	3	2	3	4	3	4	4	3	3
656	5	1	53	5	5	2	2.5	4.75	1.5	1	7	5	4	5	1	1	1	2	1	1	2	1	5	1	4	2	1	3
657	5	0	61	4	4	2	3.25	4.25	3.5	2.2	8	5	3	4	2	4	3	4	3	2	2	4	4	2	4	3	2	4
658	5	1	57	4	3	4	2.25	3.75	3.75	3.4	7	3	2	4	3	3	4	4	4	3	3	2	4	4	4	4	3	2
659	5	1	27	3	4	1	3	3	3.25	2.8	6	3	3	3	3	3	2	4	3	3	3	3	3	3	3	3	3	3
660	5	1	30	4	5	4	2.25	4.75	3.25	4	8	5	2	5	4	3	4	4	3	4	2	2	4	4	5	3	4	3
661	5	1	42	4	4	5	2	4	4.25	3	6	4	2	4	2	4	2	5	4	4	1	3	4	3	4	4	4	2
662	5	1	60	5	2	2	1	5	2	3.6	7	5	1	5	4	2	4	2	2	2	1	1	5	4	5	2	4	1
663	5	1	31	5	5	4	1.5	5	3.5	1.6	9	5	1	5	1	3	1	4	3	2	1	2	5	2	5	4	2	2
664	5	0	36	4	4	3	2.25	3.75	3.5	1.6	9	3	2	4	2	2	1	5	4	2	2	3	4	2	4	3	1	2
665	5	0	57	4	4	2	2.25	3	2.75	1.2	7	3	3	3	1	2	2	3	3	1	2	2	3	1	3	3	1	2
666	5	0	53	5	4	5	2.5	4.5	1.75	2.8	9	3	2	5	2	1	2	3	1	4	1	4	5	4	5	2	2	3
667	5	1	61	5	5	3	2.25	5	2.75	1.8	9	5	2	5	2	2	2	4	2	2	2	3	5	2	5	3	1	2
668	5	0	47	4	5	4	2	4.25	2.5	2.4	8	4	2	4	3	2	2	3	2	2	2	2	4	3	5	3	2	2
669	5	0	53	3	4	2	3.5	3.75	2.25	2.2	8	4	3	4	3	2	2	2	2	2	3	4	4	2	3	3	2	4
670	5	1	60	4	5	3	2.5	4.25	3.5	3.4	6	4	1	5	5	2	3	4	4	3	2	3	4	4	4	4	2	4
671	5	1	40	4	4	2	1.75	4	2	1.6	7	4	2	4	2	2	1	2	2	2	1	2	4	2	4	2	1	2
672	5	1	47	4	4	2	3	3.75	3.25	2.8	7	4	3	4	3	3	3	4	3	2	3	2	4	3	3	3	3	4
673	5	0	45	5	4	3	1.5	5	1.75	2.2	8	5	1	5	2	1	2	3	1	3	2	1	5	3	5	2	1	2
674	5	0	27	5	5	5	1.5	5	3.75	2.8	8	5	1	5	1	3	2	4	4	4	1	2	5	3	5	4	4	2
675	5	1	44	5	4	2	2.5	4.75	4.5	2	8	5	3	5	2	5	2	4	5	2	2	2	5	2	4	4	2	3
676	5	0	55	4	5	2	3.25	3.5	3	1.8	8	4	3	3	3	2	1	4	3	2	3	4	4	2	3	3	1	3
677	5	1	25	4	4	2	4.25	3.75	2.25	4.2	7	4	4	4	4	2	5	3	2	3	4	4	4	5	3	2	4	5
678	5	1	34	4	4	4	2.75	4	3.75	2	8	4	2	4	2	3	2	4	4	2	3	3	4	2	4	4	2	3
679	5	0	47	4	4	3	2.75	4	3.5	2	7	4	3	4	2	3	2	4	4	2	2	3	4	2	4	3	2	3
681	5	0	48	3	4	2	3	4	3.75	1.4	8	4	3	4	1	3	2	4	4	2	3	3	4	1	4	4	1	3
682	5	0	47	3	5	3	1.75	4.25	3.25	1.8	7	4	2	3	2	3	2	4	3	2	2	1	5	2	5	3	1	2
683	5	1	26	4	4	4	3	4	4	2.2	8	4	2	4	2	4	2	4	4	2	3	3	4	3	4	4	2	4
684	5	1	40	3	3	1	3.5	3.75	3	3.2	6	4	4	4	3	3	4	3	3	2	3	4	3	4	4	3	3	3
685	5	1	46	4	4	1	2.25	3.75	3	1.2	7	4	2	4	1	2	1	3	4	2	2	2	3	1	4	3	1	3
687	5	1	38	4	5	3	4	4.5	3.5	2.6	9	5	4	4	2	2	4	4	4	3	3	5	5	2	4	4	2	4
688	5	1	52	4	4	3	2.75	4	3.25	2.2	9	4	3	4	2	3	2	4	3	3	3	2	4	2	4	3	2	3
689	5	1	38	4	4	4	2.75	4	3.25	4.2	4	4	3	4	3	3	5	4	3	4	2	3	4	5	4	3	4	3
690	5	1	54	4	4	2	3	3.5	3.5	3.2	6	4	2	4	4	2	4	4	4	2	4	2	4	4	2	4	2	4
691	5	1	62	4	4	2	3.75	3.75	2.5	2	5	2	3	4	2	2	2	2	3	2	4	4	4	2	5	3	2	4
692	5	0	44	3	3	1	2.75	3.25	2.75	1.2	8	2	4	4	1	2	1	3	3	2	2	3	3	1	4	3	1	2
693	5	1	56	4	3	2	3.5	3.75	3	3.8	5	3	3	4	4	2	4	5	2	4	3	4	4	4	4	3	3	4
694	5	1	27	2	3	3	2.5	3.5	4.5	2.8	7	3	2	3	1	5	3	4	5	4	1	4	4	3	4	4	3	3
695	5	1	57	3	4	1	3.5	3	3.5	2.2	7.5	3	3	3	3	3	2	4	3	2	3	4	3	3	3	4	1	4
696	5	1	55	5	5	1	3	3	3.75	2.2	8	4	3	3	2	2	2	4	5	2	3	3	2	3	3	4	2	3
697	5	1	58	3	4	1	4.5	3.75	4	3.2	6	4	4	4	3	4	4	5	4	3	5	5	4	4	3	3	2	4
698	5	0	52	3	3	1	2.75	3	3.75	2	8	3	2	3	1	3	2	4	4	2	3	4	3	2	3	4	3	2
699	5	0	47	2	3	1	2.75	2.75	3	3.2	8	3	2	3	3	1	3	4	3	4	2	4	3	3	2	4	3	3
700	5	1	42	3	3	1	3	2.75	3.5	1.8	8	2	2	2	1	3	2	5	3	2	3	4	3	2	4	3	2	3
701	5	1	42	4	3	1	2.75	3	3	2.6	7	3	3	3	3	3	2	3	2	2	3	3	3	3	3	4	3	2
702	5	1	47	2	4	1	2.75	3.25	3.5	2.4	8	3	3	3	2	4	3	4	2	3	3	2	4	2	3	4	2	3
703	5	0	32	4	5	2	3.25	3.75	4.75	2.4	8	3	3	4	1	5	1	5	5	4	3	4	4	3	4	4	3	3
704	5	0	35	2	4	1	4.5	3	4.75	3	7	2	4	2	2	4	4	5	5	3	4	5	4	3	4	5	3	5
705	5	0	31	4	4	2	2.75	3.75	2.75	3.2	6	3	3	4	3	2	4	3	3	3	3	2	4	3	4	3	3	3
706	5	1	37	4	4	4	2.5	4.5	4.25	2	8	4	3	4	2	4	2	5	4	2	2	3	5	2	5	4	2	2
707	5	0	37	4	3	3	1.5	3.75	2	1	9	3	1	4	1	1	1	3	2	1	2	2	4	1	4	2	1	1
708	5	0	47	4	4	2	2	4	3.25	2.2	8	4	2	4	2	3	2	3	4	3	2	2	4	2	4	3	2	2
709	5	1	51	3	3	1	3.75	4.5	2.75	4.2	5	5	3	5	4	3	5	3	2	4	4	4	4	4	4	3	4	4
710	5	1	39	2	2	2	3.25	2.75	2.5	3.2	9	3	2	2	3	2	3	2	3	3	3	4	3	4	3	3	3	4
711	5	0	35	5	5	5	2	5	2.25	1.4	8	5	3	5	2	2	1	3	2	2	1	3	5	1	5	2	1	1
712	5	0	30	4	3	1	3.5	4	3.5	2.2	8	4	4	4	2	3	2	3	4	3	3	3	4	2	4	4	2	4
713	5	1	27	4	4	2	3.25	3.75	3	3	7	3	3	4	3	1	4	4	4	3	3	4	4	3	4	3	2	3
714	5	1	39	4	5	3	1.5	5	2.25	3.8	8	5	1	5	4	1	3	3	2	4	2	1	5	4	5	3	4	2
715	5	1	54	4	5	3	4	4	4	2.6	8	4	4	4	1	4	4	4	4	2	4	3	4	3	4	4	3	5
716	5	0	38	3	3	2	3.25	3.75	3.25	2.8	6	3	3	4	3	3	3	4	3	2	3	3	4	3	4	3	3	4
717	5	0	43	3	3	3	2.5	4.25	2.75	2	7	4	3	5	2	2	2	4	2	2	2	2	4	2	4	3	2	3
718	5	0	29	5	4	4	1.75	4.75	3.75	3.6	9	5	2	4	3	4	3	4	3	4	1	2	5	4	5	4	4	2
720	5	0	44	5	4	1	1.5	4	3.25	3.2	8	4	1	4	3	3	4	4	3	2	1	2	4	4	4	3	3	2
721	5	0	36	4	4	1	2.25	3.75	3.5	1.2	6	4	3	4	1	4	1	4	3	1	1	3	3	1	4	3	2	2
722	5	1	51	3	3	1	3	2.75	2.5	2.2	7	3	3	2	2	3	3	2	2	2	3	3	3	2	3	3	2	3
724	5	1	59	2	4	1	4.25	4.5	2.25	2.6	9	4	4	5	3	1	5	5	1	2	4	5	4	2	5	2	1	4
725	5	1	33	5	3	1	2.25	4	2.5	2.4	7	4	3	4	2	1	3	4	2	3	1	2	4	2	4	3	2	3
726	5	0	34	4	4	3	2.25	4	3.5	2	6.5	4	2	4	2	3	2	3	4	2	2	3	4	2	4	4	2	2
727	5	0	39	4	5	3	3	4.25	4.25	2.4	8	5	3	4	1	4	2	5	4	5	3	3	4	2	4	4	2	3
729	5	0	42	5	4	5	1.75	4.25	3	2.8	8	4	2	4	3	2	3	4	3	3	2	2	5	3	4	3	2	1
730	5	0	42	4	3	3	3.25	3	4	1.4	8	3	2	3	1	4	2	4	4	1	4	3	3	2	3	4	1	4
731	5	1	50	4	4	4	1.75	4	2	2	6	4	2	4	2	1	3	3	2	2	1	2	4	2	4	2	1	2
732	5	0	50	4	5	3	2.5	4	3	3	6	4	3	4	2	2	4	4	3	3	2	2	4	3	4	3	3	3
734	5	1	63	5	4	1	1.75	4.25	1.75	1.6	10	5	1	4	2	1	2	2	2	1	2	1	4	2	4	2	1	3
735	5	1	33	4	4	4	1.5	4.25	3.75	2.4	7	5	1	4	1	3	1	4	4	4	1	2	4	3	4	4	3	2
736	5	1	34	5	3	3	3.5	3.75	4	3.4	7	4	4	4	3	4	4	4	4	5	3	3	3	3	4	4	2	4
737	5	0	52	3	3	2	2.75	4	3	3.2	7	4	3	4	3	3	3	3	3	3	2	3	4	4	4	3	3	3
738	5	0	40	4	4	3	2.25	3.5	2.5	2	8	4	2	3	3	1	2	3	3	2	2	3	3	2	4	3	1	2
739	5	0	32	5	4	4	1	5	3.25	2.8	8	5	1	5	2	3	2	4	3	3	1	1	5	4	5	3	3	1
740	5	1	58	4	3	1	3.25	3	3.5	1.8	9	3	3	3	2	3	2	4	4	2	3	3	3	2	3	3	1	4
741	5	0	44	3	3	2	2.75	3	2	1.8	8	3	3	3	2	1	2	3	2	2	2	3	3	2	3	2	1	3
742	5	1	52	3	3	1	2.75	3	3	2.8	5	3	2	3	3	1	4	4	3	3	3	4	3	3	3	4	1	2
743	5	1	54	4	4	2	3.25	3.75	3	2.6	7	3	3	4	3	3	3	3	3	2	3	3	4	3	4	3	2	4
744	5	1	49	3	3	2	2.25	2	2.25	2	9	2	2	2	2	2	1	3	2	2	2	3	2	3	2	2	2	2
746	5	0	49	3	4	1	4.25	4.75	3	3.6	7	5	3	5	4	3	5	3	3	3	5	5	5	4	4	3	2	4
747	5	1	56	4	4	3	2.75	4.25	3.25	2.6	7	4	2	4	3	3	3	4	3	2	2	4	4	3	5	3	2	3
748	5	1	44	4	5	3	2	4	3.75	2	8	4	2	4	2	3	2	4	4	2	2	2	4	2	4	4	2	2
749	5	0	34	4	4	3	3	4	3	2	6.5	4	3	4	2	3	2	3	3	2	3	3	4	2	4	3	2	3
750	5	0	41	4	4	3	2.5	3	3	3.2	7	3	2	3	3	2	3	4	3	3	2	3	3	4	3	3	3	3
751	5	0	36	4	3	2	1.75	3	2	1.8	6	3	2	3	1	2	2	2	2	2	1	2	3	2	3	2	2	2
752	5	0	51	5	3	3	2.75	3	3	2.8	10	3	2	3	2	3	4	3	3	2	3	3	3	4	3	3	2	3
753	5	0	55	4	4	2	2.5	4	2.75	2	9	4	2	4	2	2	2	3	3	2	2	3	4	2	4	3	2	3
754	5	0	55	4	4	2	2.5	4	3.5	2	9	4	3	4	2	3	2	4	4	2	2	2	4	2	4	3	2	3
755	5	0	32	2	4	2	1.75	4.25	3.25	2.2	6	5	2	4	3	3	2	4	3	2	1	2	4	2	4	3	2	2
757	5	0	29	4	4	4	2.5	3.75	2.5	2.4	8	3	2	4	2	2	2	4	2	2	2	3	4	3	4	2	3	3
758	5	1	62	4	3	3	2	4	2.25	2.6	8	4	2	4	2	1	3	3	2	3	1	2	4	3	4	3	2	3
759	5	0	62	4	3	1	3.75	3	3.25	2.2	7	3	4	3	2	2	4	5	3	2	4	3	3	2	3	3	1	4
760	5	0	53	4	4	1	2.75	4.25	2	4.2	7	4	2	5	4	1	5	3	2	4	3	3	4	5	4	2	3	3
761	5	1	36	5	5	3	2.25	4.25	2.25	1.8	8	5	2	4	1	2	2	2	2	2	2	3	4	2	4	3	2	2
762	5	1	37	5	5	5	1.25	4.75	2	2	8	5	1	5	2	2	1	2	2	3	2	1	5	2	4	2	2	1
30	6	0	38	4	4	3	2	4	4	1.8	7	3	2	5	2	4	2	4	4	2	2	2	4	2	4	4	1	2
31	6	0	35	5	5	4	2.25	4.75	4.5	2.2	8	5	3	5	1	4	1	4	5	4	1	2	4	2	5	5	3	3
32	6	1	51	4	4	3	2.25	3.25	2.5	1.6	8	4	3	3	1	1	1	3	3	2	2	2	3	2	3	3	2	2
33	6	0	37	5	5	2	3	5	1.25	3.2	7	5	3	5	4	1	2	2	1	3	3	3	5	4	5	1	3	3
34	6	1	32	4	3	1	2.5	4.5	3.25	2.8	7	5	3	4	4	4	3	4	2	3	1	3	4	3	5	3	1	3
35	6	0	32	4	5	3	2.5	4.5	4	2	7	5	3	5	4	3	1	5	4	2	3	2	4	2	4	4	1	2
36	6	1	35	5	5	5	1.25	4.5	3.75	1.8	8	5	1	4	1	4	2	3	4	2	1	2	5	2	4	4	2	1
37	6	0	28	4	5	2	2.5	3.5	4.75	1.8	9	4	2	4	1	5	1	4	5	3	3	3	2	2	4	5	2	2
38	6	0	33	4	4	2	3	3	3.25	2.4	8	3	3	3	2	3	2	4	3	3	4	2	3	2	3	3	3	3
39	6	1	38	3	4	4	3	4.25	4	3	6	5	3	4	3	4	3	4	4	3	3	3	4	3	4	4	3	3
40	6	0	39	4	5	2	2.25	4.25	3.5	1.8	8	5	1	4	2	3	3	3	5	1	1	4	3	2	5	3	1	3
41	6	0	39	4	4	1	3.25	4	3.25	3	5	4	4	4	3	3	3	4	3	3	3	3	4	3	4	3	3	3
42	6	0	39	2	4	1	4	5	1.5	2.6	6	5	4	5	3	1	2	2	2	3	4	4	5	4	5	1	1	4
43	6	0	31	3	4	4	3.5	4.25	1.25	3.8	8	5	3	4	4	1	3	1	2	4	4	3	4	4	4	1	4	4
44	6	0	36	4	5	3	4	5	3.25	1.8	9	5	4	5	1	3	2	4	3	2	5	3	5	2	5	3	2	4
45	6	1	43	5	5	2	4.25	4	4	1.6	7	4	4	4	1	3	2	5	4	3	4	5	4	1	4	4	1	4
46	6	0	42	2	4	3	2.25	4.25	3	4.4	2	5	2	4	4	2	5	4	3	4	3	1	4	5	4	3	4	3
47	6	0	41	5	5	4	3	4.75	4.5	2.2	8	4	3	5	2	4	1	5	5	3	3	3	5	3	5	4	2	3
49	6	1	38	4	5	4	2.75	4.5	3.75	3.2	6	5	3	5	4	3	3	4	4	3	3	2	4	3	4	4	3	3
50	6	0	30	5	4	2	2.75	3	4	1.8	10	4	4	3	2	3	1	4	5	4	3	2	3	1	2	4	1	2
51	6	0	40	4	4	3	2.25	5	1.5	1.8	6	5	1	5	3	1	3	1	2	1	1	4	5	1	5	2	1	3
52	6	1	38	2	4	2	1.75	4.25	3.5	3	5	4	2	5	3	3	3	4	3	3	2	2	4	3	4	4	3	1
53	6	0	40	5	5	5	3.75	4.5	3.75	3.2	6	4	4	5	4	3	3	5	3	3	3	5	5	5	4	4	1	3
54	6	0	37	4	4	2	2.75	3.75	1.75	3.4	8	2	2	5	2	1	4	3	2	3	1	3	4	5	4	1	3	5
55	6	1	43	3	3	3	2.25	3	2.5	2	6	3	3	3	2	3	3	3	2	2	2	2	3	2	3	2	1	2
56	6	0	33	4	5	4	2.25	4.25	3.75	2.6	7	4	2	5	2	3	3	3	5	3	2	2	4	3	4	4	2	3
57	6	0	39	5	5	4	2.25	4.75	1.25	2.8	9	4	3	5	3	1	3	2	1	2	1	2	5	3	5	1	3	3
58	6	1	39	4	3	2	3	4	2.75	3.6	8	4	3	4	4	2	4	3	3	3	3	3	4	4	4	3	3	3
59	6	1	52	4	3	1	3.5	4.5	3.25	2.4	8	4	2	4	2	2	3	5	3	3	4	4	5	3	5	3	1	4
60	6	1	37	5	5	5	3	4	3.25	3.4	9	4	3	4	4	3	3	4	3	3	3	3	4	4	4	3	3	3
61	6	1	35	4	4	2	3	4.25	4	4.2	8	3	4	5	5	4	5	4	4	4	1	3	5	4	4	4	3	4
62	6	0	39	4	5	3	2	3.25	3.5	2.4	8	3	3	3	2	3	1	4	4	5	1	2	2	2	5	3	2	2
63	6	0	47	3	4	1	2.5	3.25	2.75	3.4	7	3	3	2	3	1	4	4	3	3	2	4	4	4	4	3	3	1
64	6	1	42	4	4	1	3.25	3.75	3.75	3.2	7	4	4	3	3	3	3	4	4	4	3	3	4	3	4	4	3	3
65	6	0	27	3	3	4	2.5	3.5	3.25	4.4	7	3	3	3	4	3	5	3	4	3	1	3	3	5	5	3	5	3
66	6	0	32	4	5	1	3.25	4.75	2.75	3	7	5	2	5	3	1	3	4	3	2	4	3	4	4	5	3	3	4
67	6	0	31	4	5	1	3	4.5	4.75	1.6	7	4	3	4	2	4	1	5	5	2	4	3	5	2	5	5	1	2
68	6	1	42	5	5	3	1.25	4	3.25	1	8	4	2	4	1	3	1	5	2	1	1	1	4	1	4	3	1	1
69	6	0	27	4	4	3	3.25	3.75	4	2	8	4	3	4	2	4	2	4	3	2	3	3	3	2	4	5	2	4
70	6	0	37	5	5	3	1.5	4	3	1.6	9	4	3	4	1	1	1	3	4	2	1	1	4	2	4	4	2	1
71	6	0	42	5	4	3	1.5	4.5	2	1.6	8	5	2	4	1	1	2	1	3	2	1	1	4	1	5	3	2	2
72	6	0	28	4	5	1	2.75	4.25	5	2.2	8	4	3	4	3	5	2	5	5	2	1	5	4	2	5	5	2	2
73	6	0	32	5	5	5	4.25	4.5	3.25	3.2	8	5	5	4	3	3	3	4	3	4	3	5	4	3	5	3	3	4
74	6	1	27	5	2	3	2.75	4	3.5	2.2	9	4	3	4	2	3	2	4	3	3	3	2	4	3	4	4	1	3
75	6	0	68	4	5	3	2.75	3.25	2	2.4	7	3	3	4	3	1	3	3	2	2	2	2	3	3	3	2	1	4
76	6	0	30	4	5	4	1.5	3.75	4	1.6	8	5	2	3	1	3	2	5	4	2	1	2	3	2	4	4	1	1
77	6	1	52	2	3	2	1.5	2.75	2.25	2.8	8	3	2	3	3	1	2	3	2	3	1	1	2	4	3	3	2	2
78	6	0	23	4	4	2	3.5	3.25	3.75	3	8	4	4	3	3	3	3	4	4	3	3	3	3	3	3	4	3	4
79	6	0	35	4	4	4	3.25	4	3.75	3.2	7	4	3	4	3	3	3	4	4	3	3	4	4	3	4	4	4	3
80	6	1	30	4	4	4	3	3.75	3.25	2.8	9	4	3	5	3	3	3	4	3	2	3	3	3	3	3	3	3	3
83	7	0	30	5	5	5	2	3.5	3.75	2.4	10	4	2	2	2	3	2	4	4	2	2	2	4	4	4	4	2	2
84	7	0	29	4	4	4	2.75	3.5	2.25	2.2	9	4	3	4	2	2	1	3	2	3	2	3	3	2	3	2	3	3
102	7	1	53	5	4	3	2.5	4.5	3.25	3	8	5	2	4	2	3	4	4	3	3	2	3	5	3	4	3	3	3
103	7	0	36	4	4	4	2.75	4	4	2.8	8	4	2	4	2	4	3	4	4	3	3	3	4	3	4	4	3	3
104	7	0	59	4	4	3	1.75	4.25	2.5	2	8	4	2	5	2	2	2	3	3	2	1	2	4	2	4	2	2	2
105	7	0	41	4	5	3	2	4	2.75	3.2	7	4	3	4	3	2	4	3	3	3	2	1	4	3	4	3	3	2
107	7	0	36	5	4	2	3	4	5	1.6	5	4	3	4	1	5	2	5	5	2	3	3	4	1	4	5	2	3
109	7	0	47	4	4	1	2.75	4	3.25	2.8	7	4	3	4	3	3	3	4	3	2	3	2	4	3	4	3	3	3
111	7	0	54	4	4	2	2.75	4	2.5	2.6	6.5	4	2	4	3	2	3	3	3	2	3	3	4	3	4	2	2	3
115	7	0	54	5	3	4	2	3.75	3	2.8	9	4	2	3	1	3	3	3	3	3	2	2	4	3	4	3	4	2
116	7	1	33	4	5	3	3.5	4	4	2.2	7	4	4	5	2	4	2	4	4	2	3	3	3	3	4	4	2	4
121	7	0	49	5	5	1	3	5	3.25	1.6	7	5	3	5	1	4	2	3	3	2	3	3	5	2	5	3	1	3
122	7	1	60	3	4	2	3.25	4.25	4.25	1.4	8	4	3	5	1	4	2	4	4	2	3	4	4	1	4	5	1	3
123	7	0	48	4	5	3	2.25	5	3	2.6	7	5	3	5	2	3	3	3	3	2	2	2	5	3	5	3	3	2
124	7	0	60	5	5	2	1.5	4	4	1.2	8	4	1	4	1	4	1	4	4	2	2	1	4	1	4	4	1	2
126	7	1	33	4	4	2	3.25	4	3	3.6	8	5	4	3	4	2	3	4	3	3	4	2	4	4	4	3	4	3
127	7	0	49	4	4	1	3	4.25	4	1.2	7	5	3	4	1	4	2	4	4	1	3	3	4	1	4	4	1	3
131	7	0	45	4	4	2	3.25	3.5	3.75	3.8	8	3	4	4	2	3	3	4	4	5	2	3	3	5	4	4	4	4
150	7	0	41	5	5	4	3.5	4.5	2.5	2.8	7	5	4	4	3	2	4	3	2	2	3	4	4	3	5	3	2	3
172	7	0	60	4	4	1	3	3.75	3	1.2	8	3	3	4	1	3	1	3	3	1	2	4	4	1	4	3	2	3
193	7	1	48	3	5	1	3.5	4.75	3.5	1.6	5	4	4	5	1	3	1	5	3	2	3	4	5	2	5	3	2	3
277	7	1	58	4	4	4	3	3.75	3.25	2.2	5	3	3	4	3	3	1	4	3	3	3	3	4	2	4	3	2	3
296	7	0	45	4	4	3	2.75	4	2.75	2.8	7	4	2	4	4	2	3	3	3	2	3	3	4	3	4	3	2	3
311	7	0	36	4	5	3	3	3.5	3.5	3.2	8	2	3	4	2	3	3	4	3	4	3	3	4	4	4	4	3	3
313	7	0	45	3	5	2	2.25	3.75	3.5	2.6	9	3	2	4	2	3	3	3	4	3	3	2	4	2	4	4	3	2
330	7	1	55	5	5	3	2.25	4	3	2	7	4	2	4	2	3	2	3	3	2	2	3	4	2	4	3	2	2
335	7	0	35	3	2	2	3.25	4	3	2.6	4	4	3	3	3	2	2	4	3	2	2	5	5	2	4	3	4	3
336	7	0	32	4	4	2	3.5	3.5	3.5	3.2	9	4	3	3	3	4	3	4	3	3	3	4	3	4	4	3	3	4
342	7	0	48	3	3	2	3.5	1.5	2.25	1.2	10	1	4	2	1	2	1	3	2	2	3	4	2	1	1	2	1	3
363	7	0	50	4	5	3	3.75	4.25	2.25	2.2	8	4	4	5	3	2	2	3	2	2	3	4	4	2	4	2	2	4
364	7	1	35	4	4	2	2.25	5	4	2	9	5	5	5	2	4	1	4	4	3	2	1	5	2	5	4	2	1
365	7	1	44	4	5	5	3.25	3.75	4	2	7	4	3	3	2	4	2	4	4	2	4	3	4	2	4	4	2	3
